# Supplementary material for: Association of NOTCH3 Gene Polymorphisms with Ischemic Stroke and Its Subtypes: A Meta-Analysis
Source: Medicina (Kaunas). 2019 Jul 8;55(7):351. doi: 10.3390/medicina55070351 (PMC6681102; doi:10.3390/medicina55070351)
Supplement: Supplementary file 1 [file medicina-55-00351-s001.zip]

Archive with 2 entries (2 files):
- Supplementary Figures.pdf
- Supplementary Table 1.docx
